# Supplementary material for: Kappa chain maturation helps drive rapid development of an infant HIV-1 broadly neutralizing antibody lineage
Source: Nat Commun. 2019 May 16;10:2190. doi: 10.1038/s41467-019-09481-7 (PMC6522554; doi:10.1038/s41467-019-09481-7)
Supplement: Supplementary file 2 — Supplementary Dataset 1 [file 41467_2019_9481_MOESM2_ESM.txt]

>BF520.1_naive_heavy_chain [organism=Homo sapiens] [isolate=BF520.1] [isolation_source=Kenyan human infant] [note=computationally inferred] anti-HIV immunoglobulin heavy chain variable region mRNA, partial cds
CAGGTGCAGCTGGTGCAGTCTGGGGCTGAGGTGAAAAAGCCTGGGGCCTCAGTGAAGGTCTCCTGCAAGGCTTCTGGATACACCTTCACCGGCTACTATATGCACTGGGTGCGACAGGCCCCTGGACAAGGGCTTGAGTGGATGGGATGGATCAACCCTAACAGTGGTGGCACAAACTATGCACAGAAGTTTCAGGGCAGGGTCACCATGACCAGGGACACGTCCATCAGCACAGCCTACATGGAGCTGAGCAGGCTGAGATCTGACGACACGGCCGTGTATTACTGTGCGAGAGGGCCATTCCCGAATTACTATGGTCCGGGGAGTTATTGGGGGGGTTTTGACTACTGGGGCCAGGGAACCCTGGTCACCGTCTCCTCAG
>BF520.1_int1_heavy_chain [organism=Homo sapiens] [isolate=BF520.1] [isolation_source=Kenyan human infant] [note=computationally inferred] anti-HIV immunoglobulin heavy chain variable region mRNA, partial cds
CAGGTGCAGCTGGTGCAGTCTGGGGCTGAGGTGAAAAAGCCTGGGGCCTCAGTGAAGGTCTCCTGCAAGGCTTCTGGATACACCTTCACCGGCTACTATATGCACTGGGTGCGACAGGCCCCTGGACAAGGGCTTGAGTGGATGGGATGGATCAACCCTAACAGTGGTGACACAAACTATGCACAGAAGTTTCAGGGCAGGGTCACCATGACCAGGGACACGTCCATCAGCACAGCCTACATGGAGCTGAGCAGGCTGAGATCTGACGACACGGCCGTGTATTACTGTGCGAGAGGGCCATTCCCGAATTACTATGGTCCGGGGAGTTATTGGGGGGGTTTTGACTACTGGGGCCAGGGAACCCTGGTCACCGTCTCCTCAG
>BF520.1_int2_heavy_chain [organism=Homo sapiens] [isolate=BF520.1] [isolation_source=Kenyan human infant] [note=computationally inferred] anti-HIV immunoglobulin heavy chain variable region mRNA, partial cds
CAGGTGCAGCTGGTGCAGTCTGGGGCTGAGGTGAAAAAGCCTGGGGCCTCAGTGAAGGTCTCCTGCAAGGCTTCTGGATACACCTTCACCGGCAACTATATGCACTGGGTGCGACAGGCCCCTGGACAAGGGCTTGAGTGGATGGGATGGATCAACCCTAACAGTGGTGACACAAACTATGCACAGAAGTTTCAGGGCAGGGTCACCATGACCAGGGACACGTCCATCAGCACAGCCTACATGGAGCTGAGCAGGCTGAGATCTGACGACACGGCCGTGTATTACTGTGCGAGAGGGCCATTCCCGAATTACTATGGTCCGGGGAGTTATTGGGGGGGTTTTGACTACTGGGGCCAGGGAACCCTGGTCACCGTCTCCTCAG
>BF520.1_int3_heavy_chain [organism=Homo sapiens] [isolate=BF520.1] [isolation_source=Kenyan human infant] [note=computationally inferred] anti-HIV immunoglobulin heavy chain variable region mRNA, partial cds
CAGGTGCAGCTGGTGCAGTCTGGGGCTGAGGTGAAAAAGCCTGGGGCCTCAGTGAAGGTCTCCTGCAAGGCTTCTGGATACACCTTCACCGGCAACTATATTCACTGGGTGCGACAGGCCCCTGGACAAGGGCTTGAGTGGATGGGATGGATCAACCCTAACAGTGGTGACACAAACTATGCACAGAAGTTTCAGGGCAGGGTCACCATGACCAGGGACACGTCCATCAGCACAGCCTACATGGAGCTGAGCAGGCTGAGATCTGACGACACGGCCGTGTATTACTGTGCGAGAGGGCCATTCCCGAATTACTATGGTCCGGGGAGTTATTGGGGGGGTTTAGACTACTGGGGCCAGGGAACCCTGGTCACCGTCTCCTCAG
>BF520.1_int4_heavy_chain [organism=Homo sapiens] [isolate=BF520.1] [isolation_source=Kenyan human infant] [note=computationally inferred] anti-HIV immunoglobulin heavy chain variable region mRNA, partial cds
CAGGTGCAGCTGGTGCAGTCTGGGGCTGAGGTGAAAAAGCCTGGGGCCTCAGTGAAGGTCTCCTGCAAGGCTTCTGGATACACCTTCACCGGCAACTATATTCACTGGGTGCGACAGGCCCCTGGACAAGGGCTTGAGTGGATGGGATGGATCGCCCCTAACAGTGGTGACACAAACTATGCACAGAAGTTTCAGGGCAGGGTCACCATGACCAGGGACACGTCCATCAGCACAGCCTACATGGAGCTGAGCAGGCTGAGATCTGACGACACGGCCGTGTATTACTGTGCGAGAGGGCCATTCCCGAATTACTATGGTCCGGGGAGTTATTGGGGGGGTTTAGACTACTGGGGCCAGGGAACCCTGGTCACCGTCTCCTCAG
>BF520.1_int5_heavy_chain [organism=Homo sapiens] [isolate=BF520.1] [isolation_source=Kenyan human infant] [note=computationally inferred] anti-HIV immunoglobulin heavy chain variable region mRNA, partial cds
CAGGTGCAGCTGGTGCAGTCTGGGGCTGAGGTGAAAAAGCCTGGGGCCTCAGTGAAGGTCTCCTGCAAGGCTTCTGGATACACCTTCACCGGCAACTATATTCACTGGGTGCGACAGGCCCCTGGACAAGGGCTTGAGTGGATGGGATGGATCGCCCCTCACAGTGGTGACACAAACTATGCACAGAAGTTTCAGGGCAGGGTCACCATGACCAGGGACACGTCCATCAGCACAGCCTACATGGAGCTGAGCAGGCTGAGATCTGACGACACGGCCGTGTATTACTGTGCGAGAGGGCCATTCCCGAATTACTATGGTCCGGGGAGTTATTGGGGGGGTTTAGACTTCTGGGGCCAGGGAACCCTGGTCACCGTCTCCTCAG
>BF520.1_int6_heavy_chain [organism=Homo sapiens] [isolate=BF520.1] [isolation_source=Kenyan human infant] [note=computationally inferred] anti-HIV immunoglobulin heavy chain variable region mRNA, partial cds
CAGGTGCAGCTGGTGCAGTCTGGGGCTGAGGTGAAAAAGCCTGGGGCCTCAGTGAAGGTCTCCTGCAAGGCTTCTGGATACACCTTCACCGGCAACTATATTCACTGGGTGCGACAGGCCCCTGGACAAGGGCTTGAGTGGATGGGATGGATCGCCCCTCACAGTGGTGACACAAACTATGCACAGAAGTTTCAGGGCAGGGTCACCATGACCGGGGACACGTCCATCAGCACAGCCTACATGGAGCTGAGCAGGCTGAGATCTGACGACACGGCCGTGTATTACTGTGCGAGAGGGCCATTCCCGAATTACTATGGTCCGGGGAGTTATTGGGGGGGTTTAGACTTCTGGGGCCAGGGAACCCTGGTCACCGTCTCCTCAG
>BF520.1_minimal_heavy_chain [organism=Homo sapiens] [isolate=BF520.1] [isolation_source=Kenyan human infant] [note=computationally inferred] anti-HIV immunoglobulin heavy chain variable region mRNA, partial cds
CAGGTGCAGCTGGTGCAGTCTGGGGCTGAGGTGAAAAAGCCTGGGGCCTCAGTGAAGGTCTCCTGCAAGGCTTCTGGATACACCTTCACCGGCAACTATATTCACTGGGTGCGACAGGCCCCTGGACAAGGGCTTGAGTGGATGGGATGGATCGCCCCTAACAGTGGTGGCACAAACTATGCACAGAAGTTTCAGGGCAGGGTCACCATGACCAGGGACACGTCCATCAGCACAGCCTACATGGAGCTGAGCAGGCTGAGATCTGACGACACGGCCGTGTATTACTGTGCGAGAGGGCCATTCCCGAATTACTATGGTCCGGGGAGTTATTGGGGGGGTTTAGACTACTGGGGCCAAGGAACCCTGGTCACCGTCTCCTCAG
>BF520.1_naive_light_chain [organism=Homo sapiens] [isolate=BF520.1] [isolation_source=Kenyan human infant] [note=computationally inferred] anti-HIV immunoglobulin light chain variable region mRNA, partial cds
GAAATAGTGATGACGCAGTCTCCAGCCACCCTGTCTGTGTCTCCAGGGGAAAGAGCCACCCTCTCCTGCAGGGCCAGTCAGAGTGTTAGCAGCAACTTAGCCTGGTACCAGCAGAAACCTGGCCAGGCTCCCAGGCTCCTCATCTATGGTGCATCCACCAGGGCCACTGGTATCCCAGCCAGGTTCAGTGGCAGTGGGTCTGGGACAGAGTTCACTCTCACCATCAGCAGCCTGCAGTCTGAAGATTTTGCAGTTTATTACTGTCAGCAGTATAATAACTGGCCTTCCCCATTCACTTTCGGCCCTGGGACCAAAGTGGATATCAAAC
>BF520.1_int1_light_chain [organism=Homo sapiens] [isolate=BF520.1] [isolation_source=Kenyan human infant] [note=computationally inferred] anti-HIV immunoglobulin light chain variable region mRNA, partial cds
GAAATAGTGATGACGCAGTCTCCAGCCACCCTGTCTGTGTCTCCAGGGGAAAGAGCCACCCTCTCCTGCAGGGCCAGTCAGAGTGTTAGCAGCAACTTAGCCTGGTACCAGCAGAAACCTGGCCAGGCTCCCAGGCTCCTCATCTATGGTGCATCCACCAGGGCCACTGGTATCCCAGCCAGGTTCAGTGGCAGTGGGTCTGGGACAGAGTTCACTCTCACCATCAGCAGCATGCAGTCTGAAGATTTTGCAGTTTATTACTGTCAGCAGTATAATAACTGGCCTTCCCCATTCACTTTCGGCCCTGGGACCAAAGTGGATATCAAAC
>BF520.1_int2_light_chain [organism=Homo sapiens] [isolate=BF520.1] [isolation_source=Kenyan human infant] [note=computationally inferred] anti-HIV immunoglobulin light chain variable region mRNA, partial cds
GAAATAGTGATGACGCAGTCTCCAGCCACCCTGTCTGTGTCTCCAGGGGAAAGAGCCACCCTCTCCTGCAGGGCCAGTCAGAGTGTTGCCAGCAACTTAGCCTGGTACCAGCAGAAACCTGGCCAGGCTCCCAGGCTCCTCATCTATGGTGCATCCACCAGGGCCACTGGTATCCCAGCCAGGTTCAGTGGCAGTGGGTTTGGGACAGAGTTCACTCTCACCATCAGCAGCATGCAGTCTGAAGATTTTGCAGTTTATTACTGTCAGCAGTATAATAACTGGCCTTCCCCATTCACTTTCGGCCCTGGGACCAAAGTGGATATCAAAC
>BF520.1_int3_light_chain [organism=Homo sapiens] [isolate=BF520.1] [isolation_source=Kenyan human infant] [note=computationally inferred] anti-HIV immunoglobulin light chain variable region mRNA, partial cds
GAAATAGTGATGACGCAGTCTCCAGCCACCCTGTCTGTGTCTCCAGGGGAAAGAGCCACCCTCTCCTGCAGGGCCAGTCAGAATGTTGCCAGCAACTTAGCCTGGTACCAGCAGAAACCTGGCCAGGCTCCCAGGCTCCTCATCTATGGTGCATCCAGCAGGGCCACTGGTATCCCAGCCAGGTTCAGTGGCAGTGGGTTTGGGACAGAGTTCACTCTCACCATCAGCAGCATGCAGTCTGAAGATTTTGCAGTTTATTACTGTCAGCAGTATAATAACTGGCCTTCCCCATTCACTTTCGGCCCTGGGACCAAAGTGGATATCAAAC
>BF520.1_int4_light_chain [organism=Homo sapiens] [isolate=BF520.1] [isolation_source=Kenyan human infant] [note=computationally inferred] anti-HIV immunoglobulin light chain variable region mRNA, partial cds
GAAATAGTGATGACGCAGTCTCCAGCCACCCTGTCTGTGTCTCCAGGGGAAAGAGCCACCCTCTCCTGCAGGACCAGTCAGAATGTTGCCAGCAACTTAGCCTGGTACCAGCAGAAACCTGGCCAGGCTCCCAGGCTCCTCATCTATGGTGCATCCAGCAGGGCCACTGGTATCCCAGCCAGGTTCAGTGGCAGTGGGTTTGGGACAGAGTTCACTCTCACCATCAGCAGCATGCAGTCTGAAGATTTTGCAGTTTATTACTGTCAGCAGTATAATAACTGGCCTTCCCCATTCACTTTCGGCCCTGGGACCAAAGTGGATATCAAAC
>BF520.1_int5_light_chain [organism=Homo sapiens] [isolate=BF520.1] [isolation_source=Kenyan human infant] [note=computationally inferred] anti-HIV immunoglobulin light chain variable region mRNA, partial cds
GAAATAGTGATGACGCAGTCTCCAGCCACCCTGTCTGTGTCTCCAGGGGAAAGAGCCACCCTCTCCTGCAGGACCAGTCAGAATGTTGCCTACAACTTAGCCTGGTACCAGCAGAAACCTGGCCAGGCTCCCAGGCTCCTCATCTATGAAGCATCCAGCAGGGCCACTGGTATCCCAGCCAGGTTCAGTGGCAGTGGGTTTGGGACAGAGTTCACTCTCACCATCAGCAGCATGCAGTCTGAAGATTTTGCAGTTTATTACTGTCAGCAGTATAATAACTGGCCTTCCCCATTCACTTTCGGCCCTGGGACCAAAGTGGATATCAAAC
>BF520.1_int6_light_chain [organism=Homo sapiens] [isolate=BF520.1] [isolation_source=Kenyan human infant] [note=computationally inferred] anti-HIV immunoglobulin light chain variable region mRNA, partial cds
GAAATAGTGATGACGCAGTCTCCAGCCACCCTGTCTGTGTCTCCAGGGGAAAGAGCCACCCTCTCCTGCAGGACCAGTCAGAATGTTGCCTACAACTTTGCCTGGTACCAGCAGAAACCTGGCCAGGCTCCCAGGCTCCTCATCTATGAAGCATCCAGCAGGGCCACTGGTATCCCAGCCAGGTTCAGTGGCAGTGGGTTTGGGACAGAGTTCACTCTCACCATCAGCAGCATGCAGTCTGAAGATTTTGCAGTTTATTACTGTCAGCAGTATAATAACTGGCCTTCCCCATTCACTTTCGGCCCTGGGACCAAAGTGGATATCAAAC
>BF520.1_int7_light_chain [organism=Homo sapiens] [isolate=BF520.1] [isolation_source=Kenyan human infant] [note=computationally inferred] anti-HIV immunoglobulin light chain variable region mRNA, partial cds
GAAATAGTGATGACGCAGTCTCCAGCCACCCTGTCTGTGTCTCTAGGGGAAAGAGCCACCCTCTCCTGCAGGACCAGTCAGAATGTTGCCTACAACTTTGCCTGGTACCAGCAGAAACCTGGCCAGGCTCCCAGGCTCCTCATCTATGAAGCATCCAGCAGGGCCACTGGTATCCCAGCCAGGTTCAGTGGCAGTGGGTTTGGGACAGAGTTCACTCTCACCATCAGCAGCATGCAGTCTGAAGATTTTGCAGTTTATTACTGTCAGCAGTATAATAACTGGCCTTCCCCATTCACTTTCGGCCCTGGGACCAAAGTGCATATCAAAC
>BF520.1_minimal_light_chain [organism=Homo sapiens] [isolate=BF520.1] [isolation_source=Kenyan human infant] [note=computationally inferred] anti-HIV immunoglobulin light chain variable region mRNA, partial cds
GAAATAGTGATGACGCAGTCTCCAGCCACCCTGTCTGTGTCTCCAGGGGAAAGAGCCACCCTCTCCTGCAGGGCCAGTCAGAATGTTGCCTACAACTTAGCCTGGTACCAGCAGAAACCTGGCCAGGCTCCCAGGCTCCTCATCTATGAAGCATCCAGCAGGGCCACTGGTATCCCAGCCAGGTTCAGTGGCAGTGGGTTTGGGACAGAGTTCACTCTCACCATCAGCAGCCTGCAGTCTGAAGATTTTGCAGTTTATTACTGTCAGCAGTATAATAACTGGCCTTCCCCATTCACTTTCGGCCCTGGGACCAAAGTGGATATCAAAC
